# Supplementary material for: Expression of a CO2-permeable aquaporin enhances mesophyll conductance in the C4 species Setaria viridis
Source: eLife. 2021 Nov 29;10:e70095. doi: 10.7554/eLife.70095 (PMC8648302; doi:10.7554/eLife.70095)
Supplement: Figure 2—figure supplement 1—source data 1. [file elife-70095-fig2-figsupp1-data1.zip]

Archive with 9 entries (8 files):
- Figure 2-figure supplement 1 - Source data/
- __MACOSX/._Figure 2-figure supplement 1 - Source data
- Figure 2-figure supplement 1 - Source data/Figure 2-figure supplement 1 - source data 1.docx
- Figure 2-figure supplement 1 - Source data/Figure 2-figure supplement 1 - source data 2.jpg
- __MACOSX/Figure 2-figure supplement 1 - Source data/._Figure 2-figure supplement 1 - source data 2.jpg
- Figure 2-figure supplement 1 - Source data/Figure 2-figure supplement 1 - source data 3.jpg
- __MACOSX/Figure 2-figure supplement 1 - Source data/._Figure 2-figure supplement 1 - source data 3.jpg
- Figure 2-figure supplement 1 - Source data/Figure 2-figure supplement 1 - source data 4.jpg
- __MACOSX/Figure 2-figure supplement 1 - Source data/._Figure 2-figure supplement 1 - source data 4.jpg
