# Supplementary material for: Expression of a CO2-permeable aquaporin enhances mesophyll conductance in the C4 species Setaria viridis
Source: eLife. 2021 Nov 29;10:e70095. doi: 10.7554/eLife.70095 (PMC8648302; doi:10.7554/eLife.70095)
Supplement: Figure 3—figure supplement 2—source data 1. [file elife-70095-fig3-figsupp2-data1.zip]

Archive with 7 entries (6 files):
- Figure 3-figure supplement 2 - Source data/
- Figure 3-figure supplement 2 - Source data/.DS_Store
- __MACOSX/Figure 3-figure supplement 2 - Source data/._.DS_Store
- Figure 3-figure supplement 2 - Source data/Figure 3-figure supplement 2 - source data 2.jpg
- __MACOSX/Figure 3-figure supplement 2 - Source data/._Figure 3-figure supplement 2 - source data 2.jpg
- Figure 3-figure supplement 2 - Source data/Figure 3-figure supplement 2 - source data 3.jpg
- Figure 3-figure supplement 2 - Source data/Figure 3-figure supplement 2-source data 1.docx
